# Supplementary material for: AI designed, mutation resistant broad neutralizing antibodies against multiple SARS-CoV-2 strains
Source: Sci Rep. 2025 May 3;15:15533. doi: 10.1038/s41598-025-98979-w (PMC12049519; doi:10.1038/s41598-025-98979-w)
Supplement: Supplementary file 1 — Supplementary Information. [file 41598_2025_98979_MOESM1_ESM.zip]

Archive with 100 entries (91 files):
- SupportingInformation20250408/
- __MACOSX/._SupportingInformation20250408
- SupportingInformation20250408/SupportingTables/
- __MACOSX/SupportingInformation20250408/._SupportingTables
- SupportingInformation20250408/.DS_Store
- __MACOSX/SupportingInformation20250408/._.DS_Store
- SupportingInformation20250408/SARS2 Omicron_Antibody/
- __MACOSX/SupportingInformation20250408/._SARS2 Omicron_Antibody
- SupportingInformation20250408/SARS2 Delta_Antibody/
- __MACOSX/SupportingInformation20250408/._SARS2 Delta_Antibody
- SupportingInformation20250408/Figure S1.docx
- __MACOSX/SupportingInformation20250408/._Figure S1.docx
- SupportingInformation20250408/Sino_SARS-CoV-2_assay data.xlsx
- __MACOSX/SupportingInformation20250408/._Sino_SARS-CoV-2_assay data.xlsx
- SupportingInformation20250408/SupportingTables/S5a_2022-0328_SARS2_Omi_Ainnocence_AV_Report.xlsx
- __MACOSX/SupportingInformation20250408/SupportingTables/._S5a_2022-0328_SARS2_Omi_Ainnocence_AV_Report.xlsx
- SupportingInformation20250408/SupportingTables/S4d_2022-0127_SARS2_Delta_REF_Report.xlsx
- __MACOSX/SupportingInformation20250408/SupportingTables/._S4d_2022-0127_SARS2_Delta_REF_Report.xlsx
- SupportingInformation20250408/SupportingTables/SupportingTables Titles.docx
- __MACOSX/SupportingInformation20250408/SupportingTables/._SupportingTables Titles.docx
- SupportingInformation20250408/SupportingTables/.DS_Store
- __MACOSX/SupportingInformation20250408/SupportingTables/._.DS_Store
- SupportingInformation20250408/SupportingTables/S4c_2022-0127_SARS2_Delta_Ainnocence_Antibodies_Comparison_Report.xlsx
- __MACOSX/SupportingInformation20250408/SupportingTables/._S4c_2022-0127_SARS2_Delta_Ainnocence_Antibodies_Comparison_Report.xlsx
- SupportingInformation20250408/SupportingTables/S5b_2022-0328_SARS2_Omi_Ainnocence_TOX_Report.xlsx
- __MACOSX/SupportingInformation20250408/SupportingTables/._S5b_2022-0328_SARS2_Omi_Ainnocence_TOX_Report.xlsx
- SupportingInformation20250408/SupportingTables/S5c_2022-0328_SARS2_Omi_Ainnocence_Comparison_Report.xlsx
- __MACOSX/SupportingInformation20250408/SupportingTables/._S5c_2022-0328_SARS2_Omi_Ainnocence_Comparison_Report.xlsx
- SupportingInformation20250408/SupportingTables/S4b_2022-0127_SARS2_Delta_Ainnocence_Antibodies_TOX_Report.xlsx
- __MACOSX/SupportingInformation20250408/SupportingTables/._S4b_2022-0127_SARS2_Delta_Ainnocence_Antibodies_TOX_Report.xlsx
- SupportingInformation20250408/SupportingTables/S5d_2022-0328_SARS2_Omi_REF_Report.xlsx
- __MACOSX/SupportingInformation20250408/SupportingTables/._S5d_2022-0328_SARS2_Omi_REF_Report.xlsx
- SupportingInformation20250408/SupportingTables/S2_SinoBiologicalELISABatch2.xlsx
- __MACOSX/SupportingInformation20250408/SupportingTables/._S2_SinoBiologicalELISABatch2.xlsx
- SupportingInformation20250408/SupportingTables/S4a_2022-0127_SARS2_Delta_Ainnocence_Antibodies_AV_Report.xlsx
- __MACOSX/SupportingInformation20250408/SupportingTables/._S4a_2022-0127_SARS2_Delta_Ainnocence_Antibodies_AV_Report.xlsx
- SupportingInformation20250408/SupportingTables/S1_SinoBiologicalELISABatch1.xlsx
- __MACOSX/SupportingInformation20250408/SupportingTables/._S1_SinoBiologicalELISABatch1.xlsx
- SupportingInformation20250408/SupportingTables/S3_SinoBiologicalELISAIC50.xlsx
- __MACOSX/SupportingInformation20250408/SupportingTables/._S3_SinoBiologicalELISAIC50.xlsx
- SupportingInformation20250408/SARS2 Omicron_Antibody/.DS_Store
- __MACOSX/SupportingInformation20250408/SARS2 Omicron_Antibody/._.DS_Store
- SupportingInformation20250408/SARS2 Omicron_Antibody/Antiviral CPE Assay/
- __MACOSX/SupportingInformation20250408/SARS2 Omicron_Antibody/._Antiviral CPE Assay
- SupportingInformation20250408/SARS2 Omicron_Antibody/Cytotoxicity Assay/
- __MACOSX/SupportingInformation20250408/SARS2 Omicron_Antibody/._Cytotoxicity Assay
- SupportingInformation20250408/SARS2 Delta_Antibody/Cytotoxicity Raw Data/
- __MACOSX/SupportingInformation20250408/SARS2 Delta_Antibody/._Cytotoxicity Raw Data
- SupportingInformation20250408/SARS2 Delta_Antibody/.DS_Store
- __MACOSX/SupportingInformation20250408/SARS2 Delta_Antibody/._.DS_Store
- SupportingInformation20250408/SARS2 Delta_Antibody/Plating information/
- __MACOSX/SupportingInformation20250408/SARS2 Delta_Antibody/._Plating information
- SupportingInformation20250408/SARS2 Delta_Antibody/Antiviral CPE Raw Data/
- __MACOSX/SupportingInformation20250408/SARS2 Delta_Antibody/._Antiviral CPE Raw Data
- SupportingInformation20250408/SARS2 Omicron_Antibody/Antiviral CPE Assay/TC00821291.csv
- __MACOSX/SupportingInformation20250408/SARS2 Omicron_Antibody/Antiviral CPE Assay/._TC00821291.csv
- SupportingInformation20250408/SARS2 Omicron_Antibody/Antiviral CPE Assay/TC00821292.csv
- __MACOSX/SupportingInformation20250408/SARS2 Omicron_Antibody/Antiviral CPE Assay/._TC00821292.csv
- SupportingInformation20250408/SARS2 Omicron_Antibody/Antiviral CPE Assay/TC00821297.csv
- __MACOSX/SupportingInformation20250408/SARS2 Omicron_Antibody/Antiviral CPE Assay/._TC00821297.csv
- SupportingInformation20250408/SARS2 Omicron_Antibody/Antiviral CPE Assay/TC00821295.csv
- __MACOSX/SupportingInformation20250408/SARS2 Omicron_Antibody/Antiviral CPE Assay/._TC00821295.csv
- SupportingInformation20250408/SARS2 Omicron_Antibody/Antiviral CPE Assay/TC00821294.csv
- __MACOSX/SupportingInformation20250408/SARS2 Omicron_Antibody/Antiviral CPE Assay/._TC00821294.csv
- SupportingInformation20250408/SARS2 Omicron_Antibody/Antiviral CPE Assay/TC00821298.csv
- __MACOSX/SupportingInformation20250408/SARS2 Omicron_Antibody/Antiviral CPE Assay/._TC00821298.csv
- SupportingInformation20250408/SARS2 Omicron_Antibody/Cytotoxicity Assay/TC00821293.csv
- __MACOSX/SupportingInformation20250408/SARS2 Omicron_Antibody/Cytotoxicity Assay/._TC00821293.csv
- SupportingInformation20250408/SARS2 Omicron_Antibody/Cytotoxicity Assay/TC00821296.csv
- __MACOSX/SupportingInformation20250408/SARS2 Omicron_Antibody/Cytotoxicity Assay/._TC00821296.csv
- SupportingInformation20250408/SARS2 Omicron_Antibody/Cytotoxicity Assay/TC00821299.csv
- __MACOSX/SupportingInformation20250408/SARS2 Omicron_Antibody/Cytotoxicity Assay/._TC00821299.csv
- SupportingInformation20250408/SARS2 Delta_Antibody/Cytotoxicity Raw Data/TC00820833.csv
- __MACOSX/SupportingInformation20250408/SARS2 Delta_Antibody/Cytotoxicity Raw Data/._TC00820833.csv
- SupportingInformation20250408/SARS2 Delta_Antibody/Cytotoxicity Raw Data/TC00820836.csv
- __MACOSX/SupportingInformation20250408/SARS2 Delta_Antibody/Cytotoxicity Raw Data/._TC00820836.csv
- SupportingInformation20250408/SARS2 Delta_Antibody/Cytotoxicity Raw Data/TC00820842.csv
- __MACOSX/SupportingInformation20250408/SARS2 Delta_Antibody/Cytotoxicity Raw Data/._TC00820842.csv
- SupportingInformation20250408/SARS2 Delta_Antibody/Cytotoxicity Raw Data/TC00820839.csv
- __MACOSX/SupportingInformation20250408/SARS2 Delta_Antibody/Cytotoxicity Raw Data/._TC00820839.csv
- SupportingInformation20250408/SARS2 Delta_Antibody/Plating information/Ainnocence Sets 1 & 2_SARS2 Delta_Antibodies ALL 121521.xlsx
- __MACOSX/SupportingInformation20250408/SARS2 Delta_Antibody/Plating information/._Ainnocence Sets 1 & 2_SARS2 Delta_Antibodies ALL 121521.xlsx
- SupportingInformation20250408/SARS2 Delta_Antibody/Plating information/Ainnocence ABs (1&2) for DELTA_PLATING 012022.xlsx
- __MACOSX/SupportingInformation20250408/SARS2 Delta_Antibody/Plating information/._Ainnocence ABs (1&2) for DELTA_PLATING 012022.xlsx
- SupportingInformation20250408/SARS2 Delta_Antibody/Antiviral CPE Raw Data/TC00820831.csv
- __MACOSX/SupportingInformation20250408/SARS2 Delta_Antibody/Antiviral CPE Raw Data/._TC00820831.csv
- SupportingInformation20250408/SARS2 Delta_Antibody/Antiviral CPE Raw Data/TC00820832.csv
- __MACOSX/SupportingInformation20250408/SARS2 Delta_Antibody/Antiviral CPE Raw Data/._TC00820832.csv
- SupportingInformation20250408/SARS2 Delta_Antibody/Antiviral CPE Raw Data/TC00820837.csv
- __MACOSX/SupportingInformation20250408/SARS2 Delta_Antibody/Antiviral CPE Raw Data/._TC00820837.csv
- SupportingInformation20250408/SARS2 Delta_Antibody/Antiviral CPE Raw Data/TC00820835.csv
- __MACOSX/SupportingInformation20250408/SARS2 Delta_Antibody/Antiviral CPE Raw Data/._TC00820835.csv
- SupportingInformation20250408/SARS2 Delta_Antibody/Antiviral CPE Raw Data/TC00820834.csv
- __MACOSX/SupportingInformation20250408/SARS2 Delta_Antibody/Antiviral CPE Raw Data/._TC00820834.csv
- SupportingInformation20250408/SARS2 Delta_Antibody/Antiviral CPE Raw Data/TC00820841.csv
- __MACOSX/SupportingInformation20250408/SARS2 Delta_Antibody/Antiviral CPE Raw Data/._TC00820841.csv
- SupportingInformation20250408/SARS2 Delta_Antibody/Antiviral CPE Raw Data/TC00820840.csv
- __MACOSX/SupportingInformation20250408/SARS2 Delta_Antibody/Antiviral CPE Raw Data/._TC00820840.csv
- SupportingInformation20250408/SARS2 Delta_Antibody/Antiviral CPE Raw Data/TC00820838.csv
- __MACOSX/SupportingInformation20250408/SARS2 Delta_Antibody/Antiviral CPE Raw Data/._TC00820838.csv
