# Supplementary material for: AI designed, mutation resistant broad neutralizing antibodies against multiple SARS-CoV-2 strains
Source: Sci Rep. 2025 May 3;15:15533. doi: 10.1038/s41598-025-98979-w (PMC12049519; doi:10.1038/s41598-025-98979-w)
Supplement: Supplementary file 1 — Supplementary Information. [file 41598_2025_98979_MOESM1_ESM.zip › SupportingInformation20250408/SARS2 Omicron_Antibody/Antiviral CPE Assay/TC00821291.csv]

76750	72975	7150	5925	5000	5950	4850	5950	5175	6450	6475	4800	5925	6500	5350	5075	6825	3400	4300	3925	3950	6450	5125	6625
77300	76850	4000	3200	4650	6175	4950	3875	3925	3875	7725	4950	7650	4550	4925	4725	4875	4475	4325	4525	6825	6775	6325	6500
75950	71475	2650	5850	4050	4625	4950	4475	3925	4625	4025	3525	3950	5800	4900	5125	7700	3600	3600	8525	4575	6525	4400	6725
73025	71125	5900	5875	5400	4575	5450	5950	5250	4625	5275	3425	4325	5775	6925	4625	4800	5900	3825	4300	5450	6600	5525	4725
74925	72075	6375	5150	5625	4225	5725	5025	3750	6625	7200	6050	4475	7300	4500	3575	3175	6025	7800	4200	3300	6875	4575	6475
73250	72825	5375	3350	4225	4450	3650	6200	5325	3050	4150	7275	5225	4050	6100	3500	6875	3800	3825	6375	3725	4525	4700	6150
75750	74050	8775	6375	6125	5875	4125	5750	5150	6775	5125	6500	5300	5300	4700	6600	3050	7975	5525	6075	3650	6275	4400	3975
73875	73925	5875	6425	4975	5675	5100	8600	7100	5525	4850	5475	4200	6825	5625	4525	8375	5375	5775	4125	5200	3450	5025	3500
112700	78175	7200	5075	6275	6225	6025	5925	4500	6650	6275	6850	3675	10150	5950	4825	3725	5300	4075	6425	5350	7025	4950	8300
74150	70350	7900	6075	4400	4000	6775	5225	7200	3850	4200	5025	5750	3800	4225	5275	4975	4650	7850	18600	6325	4375	5050	4550
74125	71700	4725	5750	5825	8100	6000	6625	5975	5725	4550	4625	5650	6450	5225	4825	3400	3000	7675	4275	8650	4100	3600	6850
75400	68350	5425	7025	8500	6175	4950	6900	4525	3800	4825	4575	11475	5550	5650	4800	5400	6300	7125	5825	3600	4675	4025	10775
75425	70950	5700	8625	3425	6425	4950	8050	4625	5950	4250	4675	23250	15225	8750	7575	7025	4325	11525	4725	6650	7450	4000	4000
67100	73875	6450	5000	5575	3750	5300	4600	5950	5850	5250	3575	5050	6100	4050	9550	7775	6850	5025	5050	5600	4375	6300	9525
74650	73725	60125	14075	10450	9050	4725	6875	4350	6625	3225	6850	4300	3075	11075	5300	4600	4800	3375	6225	5825	5500	4725	6950
69625	68750	4425	5525	13025	5075	4800	4400	4925	3825	5050	4025	4750	4850	4100	10850	4800	5400	5475	7275	8350	4975	3850	4025
