# Supplementary material for: AI designed, mutation resistant broad neutralizing antibodies against multiple SARS-CoV-2 strains
Source: Sci Rep. 2025 May 3;15:15533. doi: 10.1038/s41598-025-98979-w (PMC12049519; doi:10.1038/s41598-025-98979-w)
Supplement: Supplementary file 1 — Supplementary Information. [file 41598_2025_98979_MOESM1_ESM.zip › SupportingInformation20250408/SARS2 Omicron_Antibody/Antiviral CPE Assay/TC00821292.csv]

82975	88650	9475	11450	4325	5975	6575	3525	4475	7475	5975	7100	6075	4525	5500	9225	8175	5900	4000	5850	5775	6675	6050	6950
85850	83800	4775	6300	5625	5650	5825	6700	8275	6775	8300	4050	5800	7275	6700	3550	5350	7350	6450	4650	7625	6400	6175	6025
85750	83950	3750	5175	4225	3800	5600	8625	9625	5500	5525	7775	6275	17700	5625	4875	6750	6325	5550	5525	5425	4175	7475	4825
87700	88125	5800	7175	4900	3475	5825	5725	4625	6325	8375	6725	6975	7900	6075	4850	5800	5700	5475	5525	6650	4125	4775	4500
83375	82875	6200	4550	3950	6850	4650	4950	5575	6125	5575	8325	6350	7225	4025	7675	4450	6250	4950	8050	8500	5800	7725	4725
84525	88175	7375	6025	5625	5450	6075	6025	6250	4175	7350	4350	4600	6725	13600	6025	5675	4650	5350	7225	7975	5875	7300	9825
84050	85250	6100	14750	5475	6800	4325	4875	7175	6550	5450	8600	6550	8150	4475	6975	3825	5900	6625	6000	4125	7075	5275	7925
83125	86775	6950	7325	7275	5875	5200	7525	6850	5475	7175	5225	6575	6975	7525	7050	10025	5500	7150	4975	6025	5975	5475	4375
83025	88800	5375	8125	5425	13525	7650	8000	4350	9225	7575	5600	4575	7250	4600	4900	5975	4425	6400	6925	5325	9025	8150	9950
82900	88525	7400	6950	5200	6725	7975	7625	9850	6525	9300	6800	6050	4200	3825	5400	5975	5100	6525	5800	7475	5850	6125	6925
85850	90550	10050	6425	6800	5575	8675	7225	3925	6250	4325	5425	6850	6000	8200	9125	6375	7525	4450	6900	5400	6675	5025	4950
83550	85200	7650	5650	6550	7750	5000	6350	8125	4525	8150	3850	8275	5450	4925	6150	7000	5500	8075	7900	5675	8000	6200	6700
85050	87750	5625	6500	6350	6750	4950	6925	6700	6725	5425	3975	24100	10425	8975	7150	6275	7925	10800	9900	4775	7250	5925	6225
83375	83175	7625	5975	7600	11575	5875	5175	10425	6075	15175	5925	5100	8900	10475	4000	5950	6100	5625	14200	6100	5125	5850	3350
86550	82450	64975	31300	11700	5025	7250	11625	7175	8050	4925	6175	6850	7625	4950	7075	5900	6950	6475	9800	5325	6450	8800	6225
80650	83275	11150	6225	7975	6100	6575	4625	6325	6525	5850	5175	5450	4925	7175	5500	5775	4000	4300	4450	4250	6125	6075	4450
