# Supplementary material for: AI designed, mutation resistant broad neutralizing antibodies against multiple SARS-CoV-2 strains
Source: Sci Rep. 2025 May 3;15:15533. doi: 10.1038/s41598-025-98979-w (PMC12049519; doi:10.1038/s41598-025-98979-w)
Supplement: Supplementary file 1 — Supplementary Information. [file 41598_2025_98979_MOESM1_ESM.zip › SupportingInformation20250408/SARS2 Omicron_Antibody/Antiviral CPE Assay/TC00821297.csv]

86725	86125	8400	5850	8575	5875	4675	4500	5850	5100	8725	4575	3350	7475	4275	4550	7575	4775	3975	4500	4150	5725	5675	4125
85525	89625	7825	6200	4375	6750	4825	5700	3625	4750	5350	5300	5875	3925	7250	4425	4650	6325	6000	5500	10275	6475	4575	6275
81775	86375	6725	4550	5200	4375	6100	6250	6450	7950	6675	4825	6000	7600	4600	5925	5750	4300	4125	4550	5925	5175	7150	10200
85700	86200	8700	4300	5150	3750	5125	3875	8100	4850	4400	5375	7575	5200	6050	5250	4000	4475	4400	4575	6075	5425	4825	4725
87625	85950	7875	5150	5825	4825	5450	5550	4700	6075	4100	3675	4950	6675	4350	4975	4975	6050	4075	3950	3675	5550	7550	3400
88000	89350	5400	6550	6850	5450	4950	4175	5000	3350	4625	3375	3825	8400	4675	4000	5450	7075	6000	5550	8575	6025	4625	6050
88000	91425	8825	6550	6375	5625	7475	6600	5000	6125	6275	6125	6475	8125	4925	7300	5850	3575	5250	4400	7150	8100	7150	7875
90500	84000	7725	8125	5975	8850	6975	7825	9200	6625	6175	8050	5700	8900	9350	5025	5175	7200	6275	5925	4300	8950	5850	5475
90100	87625	5775	6550	5500	5775	4975	5275	6925	4625	8050	6150	8650	6050	3425	4850	5125	4750	3450	7775	3975	10225	7075	6375
85800	85400	5775	6275	4900	5700	11775	3900	4775	5250	5975	4500	4850	4375	5175	3700	13775	5675	5425	5175	6725	6825	5350	4150
87475	85450	6450	11525	6325	5500	6250	5250	4950	7100	7400	6725	4575	5625	3775	7250	4025	5725	4700	3975	7000	7375	5475	3150
84250	88175	7050	8925	8025	9600	5575	4750	5550	5275	4125	6000	6625	5025	4400	5200	8075	5175	9425	5125	5950	4950	4675	4850
85500	90250	5625	4275	3775	7525	4325	5125	5175	5850	4650	3850	4450	5000	4175	5575	4375	4150	3925	8150	7325	6225	3375	3525
87750	87600	5900	5725	4975	5300	4525	6150	5325	5200	3875	5350	6225	5675	5375	6450	7350	9175	4350	6275	6950	5350	5225	8800
85700	89500	5400	4950	5525	6075	7475	10100	15025	4925	6750	4325	5175	4875	5750	3925	4425	7525	8075	4900	5950	8475	5025	4900
84050	86850	7600	4425	6475	4200	7500	5475	11550	3700	8450	5225	11150	6075	5425	3675	10000	6175	11725	4300	9850	6650	6375	7825
