# Supplementary material for: AI designed, mutation resistant broad neutralizing antibodies against multiple SARS-CoV-2 strains
Source: Sci Rep. 2025 May 3;15:15533. doi: 10.1038/s41598-025-98979-w (PMC12049519; doi:10.1038/s41598-025-98979-w)
Supplement: Supplementary file 1 — Supplementary Information. [file 41598_2025_98979_MOESM1_ESM.zip › SupportingInformation20250408/SARS2 Omicron_Antibody/Antiviral CPE Assay/TC00821295.csv]

88350	89825	3050	6025	5975	9950	6150	6275	7275	11925	7075	4250	5800	12325	13575	3975	5000	7725	8050	17650	5125	9700	7250	9475
85625	88075	3725	4200	11175	5800	9200	5350	11325	4625	8300	5875	6675	8050	4425	5525	5925	5025	5825	4650	5100	6875	5575	7200
88050	89450	6125	7700	4450	6100	6450	4150	5150	7125	5175	5300	7475	6375	8025	4600	5925	5450	5500	7025	5150	8525	9475	4100
90050	84875	7925	3425	6100	5150	7975	7950	8500	6725	5925	10925	82875	87900	90125	30675	23200	9375	6150	5650	9425	9550	7900	7775
84650	84225	8975	8625	11950	6425	5300	6600	5000	4625	6750	6425	6150	8375	7425	6575	4725	8750	4875	6650	4425	9725	6750	4475
85200	88450	9150	10125	6500	5575	5950	5350	5925	5150	6625	5200	5150	7325	5100	5175	7125	6475	5075	5875	6775	5650	5375	7375
86450	87250	5450	4075	8100	6975	5450	5350	9150	6175	4550	5550	4425	7100	5400	6475	6475	7725	9400	5700	5500	7975	4775	8575
87950	82900	9900	8150	5125	4250	6025	6925	12825	5150	6425	7100	8550	7200	5050	5050	6550	6000	4850	9300	7725	5600	9400	5700
88225	87300	5500	5025	5600	7000	8975	6375	6150	6075	7725	7175	4225	8175	6150	8250	6000	6850	6150	7350	7175	7700	7400	6125
85800	86450	4625	7050	6875	6625	7650	9150	10625	7350	6800	7075	6300	5075	5650	7975	7350	5925	7750	5025	6525	5300	7425	17975
86025	87075	5300	6600	7750	6550	8575	5525	5225	12075	5625	5175	5550	5275	7700	5300	5675	8650	8375	5750	3125	6775	8050	4900
86575	83975	10750	7750	8250	5600	6275	7625	9625	7250	6500	6425	5550	6975	9675	6625	7100	7450	5925	7300	6525	8200	5425	5450
90950	87850	5500	7800	8725	8850	5700	8800	5225	6775	6800	8250	5275	4525	5225	5650	4875	7625	5575	5975	4350	8225	7800	10225
87175	82625	10500	4825	4600	7050	7550	5300	4850	6575	5125	5575	5300	10250	5800	5975	7500	5700	6650	5175	8050	6050	5300	5625
84600	83575	4750	3375	5125	5325	6950	6425	8600	4550	4850	5400	11775	5325	5100	8150	5100	14800	6425	6600	7550	12775	5275	8900
83250	85600	7350	4075	7825	4375	8350	10075	10250	7175	7350	9850	6025	7900	6000	7875	14150	6475	6875	6600	8300	4625	10000	6375
