# Supplementary material for: AI designed, mutation resistant broad neutralizing antibodies against multiple SARS-CoV-2 strains
Source: Sci Rep. 2025 May 3;15:15533. doi: 10.1038/s41598-025-98979-w (PMC12049519; doi:10.1038/s41598-025-98979-w)
Supplement: Supplementary file 1 — Supplementary Information. [file 41598_2025_98979_MOESM1_ESM.zip › SupportingInformation20250408/SARS2 Omicron_Antibody/Antiviral CPE Assay/TC00821294.csv]

85625	86600	6625	5525	7800	3700	3275	7450	5400	4525	8025	8000	6100	7200	3350	8275	3550	8150	4250	4175	7525	9450	4775	5200
87775	86525	5375	3750	10000	6825	6500	5900	5200	7075	5575	4900	5725	6450	4750	5400	4725	4825	6600	4875	5750	4675	4800	4625
90875	93675	6900	4500	5650	3625	7250	5050	5350	4150	6925	4925	4825	5450	6200	7075	3200	5050	3475	8450	3250	3525	8300	6825
90000	88150	8575	8125	4125	6025	5000	5625	6075	4525	5900	4700	87650	87675	119550	31100	20625	6125	13575	6475	6375	6525	4375	3275
86600	87800	3975	7000	4850	13400	7725	4950	4150	4200	5725	9050	9350	7325	6900	5000	4925	7325	3350	5900	4975	4575	4325	5700
88175	85250	7875	5975	4650	4700	8300	7075	3650	5450	7650	7100	6325	4150	5275	4975	5800	7075	6400	6675	6400	5550	5925	4025
85650	88100	7375	4050	10350	4900	4400	6575	10050	5250	5925	4250	12300	4300	6950	3875	3850	12550	3525	6950	4225	5150	4575	7075
88575	88525	7475	5925	5775	4550	5350	5550	7250	5025	5475	6625	6375	4650	9550	12725	5500	5325	6550	4750	6925	4025	5175	2950
86400	86125	5750	8100	5875	2725	4975	7500	5350	6875	6125	7575	6950	7325	3950	4450	6000	4750	3775	5325	3525	4025	5300	4800
86350	86700	4100	6100	4250	7600	5875	6475	5450	5425	7350	4225	6050	5550	8200	4650	5025	4550	5775	5800	7225	4450	4475	4875
90250	88900	8350	10325	7750	2925	3425	4050	8475	6075	5575	7750	3050	4550	5300	5600	3525	4075	4675	6350	3825	2825	4000	4600
85500	85125	4775	4550	4075	7750	4050	4300	7775	7875	5750	5850	7725	7175	10975	5875	4375	10475	7150	5925	8100	5100	4050	4975
89250	88200	3750	5450	4550	4950	3650	5200	3650	4625	5050	5100	5475	6600	4950	6250	5700	4775	4900	5875	6050	4000	3650	4950
84725	82025	10400	4875	6725	5975	5800	4025	7450	3600	4425	5650	4150	5675	5275	4725	6850	6700	3625	4050	6650	5075	4825	4700
82000	84700	4375	4200	4500	3525	3500	4250	3875	7300	6200	10075	4825	4225	6300	5350	3850	2750	4875	8925	4000	7950	2750	7850
82050	88600	6300	5500	8600	3950	6425	12650	5025	5475	8250	4025	5275	8125	6900	7150	9425	4800	5325	4625	5450	5000	4000	4450
