# Supplementary material for: AI designed, mutation resistant broad neutralizing antibodies against multiple SARS-CoV-2 strains
Source: Sci Rep. 2025 May 3;15:15533. doi: 10.1038/s41598-025-98979-w (PMC12049519; doi:10.1038/s41598-025-98979-w)
Supplement: Supplementary file 1 — Supplementary Information. [file 41598_2025_98979_MOESM1_ESM.zip › SupportingInformation20250408/SARS2 Omicron_Antibody/Antiviral CPE Assay/TC00821298.csv]

85600	88950	6375	7425	3850	5450	6525	4650	7000	6250	4925	4875	8175	5000	5150	5975	6700	9775	6725	3875	7425	7675	3650	6925
84950	87775	7325	7700	7050	6900	4750	6325	6600	5150	3250	4800	6800	5625	4250	6625	4175	3975	3750	4700	4175	5625	7000	4625
89300	85075	10350	4275	7750	4775	5075	7000	6350	7700	5725	6250	5000	6200	5825	6250	7325	6150	5000	4000	10575	4100	8350	3750
82625	90125	10325	3625	7125	4700	5350	3850	9225	3450	7275	4725	8575	6900	8375	5150	4100	5900	8425	6275	5475	4250	5875	7725
90075	90125	7750	8075	4900	5025	8450	3975	5800	6450	6525	6475	4550	4750	3525	4050	6250	5900	5825	2600	3550	4175	8850	7975
88750	86700	8075	5000	6575	11200	8475	6325	4850	5525	7975	3825	4075	5375	5525	5525	7425	3475	5425	5375	5075	8375	5525	5425
89775	88350	15325	6300	5075	7150	5425	7150	4875	5700	7975	7125	9325	5575	4475	4950	4450	3950	5400	5100	4400	6700	7200	6600
83675	91225	6950	6550	7275	4600	5825	4950	6075	5525	6400	5750	5500	4000	4500	7075	12225	4450	4850	6100	17575	6375	7250	10600
90275	83175	7850	7400	4275	6700	6225	5900	4675	6525	4350	5725	6250	5475	6575	6225	5325	7775	4900	4150	5775	7775	8700	5050
98500	87525	4975	7425	3625	6000	6250	4025	5650	5875	5900	6100	5725	4025	4450	3975	4750	4000	6400	4550	6100	7075	6825	6625
88475	89400	7525	7475	3900	6050	4450	5825	4075	7350	6450	5700	4850	6100	6625	4975	4000	6500	5275	5400	4950	9025	8275	12500
89150	85025	5000	5475	4475	5600	8175	5600	7100	7775	6375	6025	5250	7750	4950	6000	7800	4575	8475	7025	6200	8075	7475	5150
86525	91050	6675	3725	4875	4900	7675	7175	3450	5675	4000	4050	4500	8050	3425	3575	3800	5250	6675	10750	3950	5875	3700	7050
87150	87075	6325	5600	5775	12000	6775	5700	4200	5275	7650	4800	4300	5575	7000	7050	8150	5300	6025	6775	6525	4775	10550	5300
86450	86075	5475	5250	4925	6075	4000	6475	4600	4325	3150	5775	5225	6275	6625	5425	4275	5300	4150	13450	8900	7925	5875	8975
85600	83750	9675	6625	6550	4425	6225	4425	5775	3225	5975	4425	8475	4425	8350	6575	4975	5700	7225	8600	5275	6225	6800	5525
