# Supplementary material for: AI designed, mutation resistant broad neutralizing antibodies against multiple SARS-CoV-2 strains
Source: Sci Rep. 2025 May 3;15:15533. doi: 10.1038/s41598-025-98979-w (PMC12049519; doi:10.1038/s41598-025-98979-w)
Supplement: Supplementary file 1 — Supplementary Information. [file 41598_2025_98979_MOESM1_ESM.zip › SupportingInformation20250408/SARS2 Omicron_Antibody/Cytotoxicity Assay/TC00821293.csv]

82425	84750	84350	85850	87150	85850	90100	80225	88325	82575	85625	84975	84500	85350	85700	86675	88025	84200	87800	83075	84250	85225	125	100
81325	81850	82200	84325	80700	83825	82950	85275	85325	87325	78450	80325	80825	84150	82500	82500	84400	84175	82600	86200	84775	85775	100	100
82525	86175	80450	83775	80525	79925	83500	81675	78675	82275	79300	81025	81000	81500	74575	81275	82525	75800	83350	77750	80275	79700	250	100
83275	85825	82850	80075	82775	81275	81325	81875	83900	81275	82900	84075	83225	90375	85000	83375	81775	85125	82625	81000	80925	82475	250	50
82650	83400	86175	81425	83175	79275	82500	81750	82775	81550	82550	78225	76550	80925	82325	81125	78900	78550	80350	82025	80125	85175	1775	175
80825	82425	83050	82775	81800	84300	82125	81075	82025	79425	80500	85375	81375	80200	83925	83050	86050	84900	81100	83050	80050	86425	100	75
83300	84775	80775	85625	80700	80225	83375	76375	81025	81050	85425	78600	82500	79650	81425	81550	81900	79375	77500	80950	79300	80600	150	75
82325	83800	82875	85050	84025	79600	80650	81500	82150	80100	82825	87150	84000	85775	83800	79200	81000	80975	80900	83925	84425	85725	150	125
84350	85025	83300	84100	74550	79750	77550	79675	81950	77425	81075	77350	77150	84100	80700	76075	78750	80050	80775	76450	78975	79525	150	50
85200	87525	84325	83000	84375	81975	80075	82750	81000	86350	85575	80475	85425	80450	82650	80975	82000	82100	84300	83250	83975	86225	225	50
85600	86025	85550	83050	81825	87275	82450	83350	84800	81425	81925	76950	84075	81375	82950	80700	84975	80825	78725	78400	80925	79825	125	125
82175	84850	80825	80475	80550	81825	88175	84450	83900	79600	85375	84500	86700	83375	84225	86275	86150	81250	80950	81475	84400	80675	200	75
78225	81800	81700	82800	82750	82850	85550	80650	80025	81125	83500	81425	78125	85625	83700	83525	84175	79650	83525	83500	81375	81300	125	75
81250	79700	80950	79900	85025	86475	83375	83800	87875	84550	85225	81125	81150	81350	86600	83650	83375	79975	81100	84850	79925	82150	225	150
82250	83300	82350	82850	85300	82025	85900	84025	88925	82275	87925	90350	83100	84075	86000	84425	83250	79875	83875	84625	81750	82750	150	100
85325	82050	82025	86025	86475	84225	82825	88500	82925	86100	85500	83425	85550	81150	82050	84725	87900	83325	81650	83625	80625	82300	100	25
