# Supplementary material for: AI designed, mutation resistant broad neutralizing antibodies against multiple SARS-CoV-2 strains
Source: Sci Rep. 2025 May 3;15:15533. doi: 10.1038/s41598-025-98979-w (PMC12049519; doi:10.1038/s41598-025-98979-w)
Supplement: Supplementary file 1 — Supplementary Information. [file 41598_2025_98979_MOESM1_ESM.zip › SupportingInformation20250408/SARS2 Omicron_Antibody/Cytotoxicity Assay/TC00821296.csv]

85025	80950	80400	83100	88475	85425	88575	81625	89575	82700	84550	86800	86225	91025	82025	85450	90500	87225	80450	83550	86575	84725	175	50
89950	89950	88900	87050	88200	85450	86550	86325	85250	88425	87750	84425	87675	89975	85200	85650	87950	89075	87050	83350	87125	88275	125	100
87750	87450	86750	86550	87525	86750	84775	92275	86325	85525	85500	83000	86150	83300	89900	88000	90725	84325	87200	86500	81850	82100	75	75
89500	89800	85950	89350	84500	84625	87325	86600	89925	85900	92825	85575	88125	89875	88450	89050	90600	86750	85875	85325	87800	86800	300	100
85425	87625	87850	85225	84475	84450	90150	88425	83275	84700	86550	84000	88975	81900	87575	88250	87000	89050	85700	85675	85675	87825	175	200
89050	91175	92175	86850	90975	87300	89300	86150	83425	86250	88125	84050	86550	85825	88025	87275	94650	87375	86300	89425	85700	87775	200	125
87275	93325	87975	89250	83975	89325	90525	84325	84575	85200	88675	88800	86150	89425	86625	87425	87175	84675	85750	83975	83550	87125	125	150
86125	91825	88300	87700	86600	89625	87475	88750	87550	89300	87825	89900	90100	92475	89825	85525	91600	89650	87325	86050	89275	88725	225	150
87475	87325	90425	83125	88600	85150	87525	86700	83925	87850	84100	86000	85525	83675	83775	86500	85900	84400	85450	80800	86050	85400	175	75
90450	89725	84525	93850	90150	86300	87275	86100	88300	86800	89300	87700	87875	85150	86175	86825	87225	89200	92225	87225	95075	87950	100	150
87300	85300	91425	86500	89725	89350	87325	87125	87575	84375	88275	87600	86700	87975	88950	86350	85475	84475	85600	87125	79925	85400	100	75
88500	92775	88375	94525	85625	84775	84775	84525	86075	86600	83275	83975	88400	84200	84625	87350	84950	88325	87650	85350	87450	80725	150	100
83675	85625	87775	90925	89550	88650	89150	89875	89350	93025	87550	85700	83925	84575	86875	86500	89350	88400	90125	85350	89050	84075	275	150
89975	87300	86200	85875	90225	83350	87925	88250	94275	89425	85750	90400	87875	86075	87675	86850	88975	90725	87225	88600	85275	88025	75	75
88900	87350	87950	89475	88925	85925	85125	89625	86975	91725	86825	90625	96325	90125	92500	86125	90775	87050	91275	89250	88825	86550	100	75
83600	85825	85975	87375	86725	84925	90300	87625	85600	87050	89075	86100	89475	87975	86625	87450	87075	92525	82650	84325	86400	85500	175	75
