# Supplementary material for: AI designed, mutation resistant broad neutralizing antibodies against multiple SARS-CoV-2 strains
Source: Sci Rep. 2025 May 3;15:15533. doi: 10.1038/s41598-025-98979-w (PMC12049519; doi:10.1038/s41598-025-98979-w)
Supplement: Supplementary file 1 — Supplementary Information. [file 41598_2025_98979_MOESM1_ESM.zip › SupportingInformation20250408/SARS2 Omicron_Antibody/Cytotoxicity Assay/TC00821299.csv]

82825	85125	87075	88075	86350	91975	85525	87075	86800	85200	91350	86425	89500	90700	87975	88600	91025	90850	85750	84925	87750	84600	150	75
87200	93075	87550	87925	87050	85725	90050	88750	90900	87250	85875	87100	87025	97050	93075	89875	89225	88300	88950	89675	87725	87900	100	75
84925	88200	91825	84725	87725	89250	86900	89900	94675	89625	90325	87150	88350	84775	89175	90625	88750	86900	91825	88550	84925	89500	175	125
83000	84575	86675	88800	88400	86325	91075	90575	93250	91600	95050	89800	86550	89500	91475	90275	91375	88925	87925	94975	89625	85350	150	125
85675	91275	91200	89650	87325	86250	88875	91550	96750	89425	88400	86225	91375	88350	89225	91750	88475	87775	87925	87600	90425	87325	250	700
87300	87000	88550	86600	90950	89750	90250	91475	80800	89475	89225	91025	90350	88650	89775	90550	91975	90525	88850	91100	87400	88025	200	125
89500	90275	83575	98075	86675	89225	92025	95275	102675	88925	93950	90525	90850	89175	86550	91150	89875	87825	90425	90350	87675	89975	200	50
89075	87175	87350	88150	91050	91775	91075	91100	94500	93100	91850	93400	87900	93350	95175	95650	91500	90600	91850	88825	86600	91225	150	100
85100	86125	90075	88075	89350	88425	91200	90700	87300	96825	88175	88300	91050	88875	88400	89725	89075	90600	86525	86650	88200	86125	200	125
85875	89550	88825	89825	90375	88425	89100	86750	88575	89125	90900	91100	88750	93200	89975	87625	91025	90075	92225	89725	91300	92850	200	125
87700	86375	88750	91050	90550	90600	92950	89800	87500	87525	89725	89500	89375	93500	87725	91375	91750	93675	87550	87625	88475	87775	200	100
89550	89425	90400	87550	90600	90550	86725	88550	88100	93325	87550	89250	91000	87675	86975	89450	87675	91900	90550	85950	88550	87850	250	50
85975	86600	88100	91650	91850	91675	91700	90850	93125	86800	89375	87450	89625	90275	88375	91600	90625	88850	87775	84425	93975	88200	225	100
83625	88750	98450	92400	91525	86525	90350	92250	91100	85975	87725	92050	92775	90600	91425	88525	93375	90025	88900	93775	87550	91750	175	150
86200	86050	87800	88800	86425	89475	86525	89700	90200	87950	89625	96100	95050	90625	89900	90800	88175	89775	85575	89000	89825	90425	100	75
84575	85150	84600	83900	91225	85100	88475	89550	90750	91200	92075	92775	88500	92250	89825	89375	86550	87100	85225	87525	86275	85325	175	150
