# Supplementary material for: AI designed, mutation resistant broad neutralizing antibodies against multiple SARS-CoV-2 strains
Source: Sci Rep. 2025 May 3;15:15533. doi: 10.1038/s41598-025-98979-w (PMC12049519; doi:10.1038/s41598-025-98979-w)
Supplement: Supplementary file 1 — Supplementary Information. [file 41598_2025_98979_MOESM1_ESM.zip › SupportingInformation20250408/SARS2 Delta_Antibody/Cytotoxicity Raw Data/TC00820833.csv]

44425	44645	43940	48205	47230	47330	46945	47500	47545	48880	48000	49240	47265	47175	47875	47275	46295	48390	47005	45140	43125	45520	60	20
45050	46425	46715	46700	48645	48965	50485	48510	51090	53295	53830	52490	49360	48915	52375	53320	49065	48195	45895	48245	54865	48910	80	30
45840	46990	49500	47875	48815	47455	48410	46910	48550	46720	49785	48395	49145	49755	48070	45715	50035	48870	48025	47260	47770	46505	75	20
47180	46360	48765	46450	50615	48385	52180	47725	45405	45525	48220	49210	48815	46490	48350	46790	47990	47250	48345	47045	45320	46840	80	65
46370	45330	45685	45870	47365	45630	45485	46595	48845	47325	44815	46085	46090	44135	47585	46700	46260	44160	45000	45270	47295	45095	80	50
45900	46185	45865	45620	44525	45135	46655	46290	47035	47100	47225	47770	48360	45805	46225	45965	45785	46060	47830	47180	46375	45950	85	50
42855	45825	44550	47820	46885	43730	44540	46760	47160	46905	44585	46485	44415	46480	44645	43570	44685	48070	46940	45160	44280	43770	100	35
48860	44645	45550	45435	45120	47445	46610	43885	46430	45525	47865	49240	46250	45280	47600	42205	45720	46695	43205	45545	45480	45845	125	25
47240	45570	45725	46365	47770	46180	47175	47825	45215	46840	48075	45280	46685	46360	48115	53710	45620	46510	47310	45705	47615	43740	95	60
45620	45150	49030	45855	48000	46920	46830	48635	45835	46060	46605	47250	46160	44045	46130	46295	45910	47590	45105	46055	46735	47365	70	40
47435	48020	44935	45785	45195	46310	44410	44310	43965	46005	45575	45285	45180	45010	44770	43755	43590	45050	44035	43615	43225	43570	75	35
46195	46365	46900	46895	45120	45830	45535	46285	46325	46510	46230	46080	44935	44160	43960	47570	46765	46275	43490	44700	43725	42290	80	35
46555	45620	46225	46590	45970	45090	42975	45940	46530	45880	45720	45795	45775	44815	46060	45345	44960	47535	44370	43620	44875	44795	70	40
46185	45640	46135	43305	46870	46715	46480	44170	47760	47125	44055	43510	43650	45785	46095	45275	44475	43670	43620	42345	43265	45820	60	25
45040	44240	44935	45040	47755	46040	47955	46600	45245	44405	46500	47070	47830	45555	44070	43380	45250	41975	44045	45220	43515	43030	65	50
45385	44855	43910	45505	45195	44875	44840	45740	45680	45755	45050	44725	44560	44405	44720	45075	46215	44700	42605	43280	45075	42965	30	15
