# Supplementary material for: AI designed, mutation resistant broad neutralizing antibodies against multiple SARS-CoV-2 strains
Source: Sci Rep. 2025 May 3;15:15533. doi: 10.1038/s41598-025-98979-w (PMC12049519; doi:10.1038/s41598-025-98979-w)
Supplement: Supplementary file 1 — Supplementary Information. [file 41598_2025_98979_MOESM1_ESM.zip › SupportingInformation20250408/SARS2 Delta_Antibody/Cytotoxicity Raw Data/TC00820836.csv]

46085	45340	46905	44790	46695	45360	49645	47825	47920	48040	47175	46705	47210	48655	47225	45700	47040	47160	47405	43785	46950	43395	70	45
45270	47265	48345	50695	49480	48040	48750	51150	49115	47880	48340	50875	50970	52255	48440	47000	46700	48910	47300	46980	46230	46225	90	35
45160	45915	46565	49040	46655	47550	48450	44990	46305	46850	47620	47025	50500	49130	47905	48460	48320	47740	46670	46830	46250	44355	105	45
48365	47945	47170	45670	46155	46320	45980	46895	47495	46355	49330	48155	44645	48400	48755	47710	44905	47180	46980	47310	50440	46125	90	45
44850	45090	47650	43470	45045	44285	44540	44605	43875	46780	47385	46175	44245	42145	45070	46790	44735	45055	43755	44655	43160	44305	90	35
45420	44875	46610	45130	44725	44270	46175	45190	45510	45445	45010	49665	46465	45800	45255	45905	46175	44980	43270	47325	45445	45115	70	60
46445	45185	47025	48965	46925	44070	48120	43420	44625	47790	44595	46505	46110	42245	47685	45020	45130	44275	43730	44795	44220	44715	85	30
45295	45970	42860	44110	45835	44465	45290	46800	42230	45730	43060	46745	46515	45785	48030	43995	43780	43495	45255	44580	42890	44255	65	40
48445	47040	46500	45660	45630	46265	44060	46265	45455	44955	44265	46685	45925	46140	45380	46090	45395	44910	46715	46215	46080	44120	80	35
45855	44685	48085	46665	48780	44970	47405	48055	46465	46325	47060	45465	45595	46265	45930	44560	44595	45455	41540	44515	45470	45600	75	35
45635	45950	44035	45935	44895	45475	46645	45580	46250	47370	45280	45565	43220	44895	45475	44245	43935	44205	40695	44905	44800	42915	90	25
44560	46275	45745	45415	45310	46410	46740	44185	48265	44145	45190	44075	43220	44245	44060	44260	43930	44280	43485	45595	43355	43975	90	35
46985	48630	45535	44810	45630	44050	44035	44600	43705	47445	46140	44635	46670	45460	50010	44795	46015	46480	44445	42505	44825	41965	80	45
47195	46665	45515	46210	45510	45350	46050	45270	46245	45715	45390	47770	44155	43150	45765	44395	45225	45145	42760	44320	44710	44345	65	50
46080	46060	43770	45675	46780	45620	44695	45570	45385	44480	44145	49295	47625	42940	43630	43840	43195	46905	44875	43805	43870	44195	55	80
44650	44930	44745	43150	45060	42375	44780	44690	44420	44275	45505	42585	44615	45790	44465	45125	43765	43810	42520	45390	44180	43285	55	20
