# Supplementary material for: AI designed, mutation resistant broad neutralizing antibodies against multiple SARS-CoV-2 strains
Source: Sci Rep. 2025 May 3;15:15533. doi: 10.1038/s41598-025-98979-w (PMC12049519; doi:10.1038/s41598-025-98979-w)
Supplement: Supplementary file 1 — Supplementary Information. [file 41598_2025_98979_MOESM1_ESM.zip › SupportingInformation20250408/SARS2 Delta_Antibody/Cytotoxicity Raw Data/TC00820842.csv]

58035	58685	58685	61550	59835	60300	59825	59525	60095	59300	56230	58080	57595	56965	56055	57515	57750	55460	55890	56100	58705	55550	80	40
59565	61565	61445	59790	61500	58065	60065	61380	59770	58830	60905	57895	57455	59500	58030	58140	57250	55850	57165	57465	58475	58460	75	35
61165	63310	61490	56755	59245	56950	58365	58325	58760	55420	55050	57840	56705	54730	55215	56130	56395	55210	54665	55085	56000	56685	110	60
59755	59320	58720	58565	55590	56585	57410	57410	57250	55275	56180	57315	54780	57235	55615	55250	54955	53550	54415	54110	56845	54070	100	45
60320	59605	59160	56585	56285	55080	55995	56130	56120	54325	53535	54280	53075	54800	54195	54630	56715	54000	52725	57215	55485	56200	115	40
58780	57410	58820	57680	57105	56475	55420	55455	53000	56035	52530	53850	53070	55900	52740	54335	53980	54050	55305	53640	53920	55220	110	35
58455	59110	60400	58060	55810	57380	56105	55225	54810	54270	53265	53875	54990	52980	53500	56130	54050	54390	53435	53315	52865	53530	85	40
63920	59880	57980	58900	55610	57380	54690	55325	54170	56040	54850	54695	53980	55455	56145	57050	54695	50470	52815	54100	52665	55540	100	60
60415	58760	58605	57020	56155	55925	55375	55920	53695	54260	53935	54270	56005	52880	54140	56040	54595	53140	52915	55910	54295	54520	100	50
58495	58800	56570	56870	55075	56450	54565	55040	53795	54450	55685	56495	53330	54260	53375	55620	53225	53740	53280	57610	55485	54870	100	45
57510	64240	59730	56645	57230	56440	55310	55585	54110	53210	52930	58430	53170	53585	53205	58895	52605	51950	52790	51450	53230	54500	85	45
59895	61580	59655	57760	56710	56035	55420	55280	55775	53410	52710	56430	54070	55270	55570	57095	54470	55290	57700	55235	54875	58615	105	45
58470	60755	57945	55985	56585	54820	55160	56180	55035	54885	53955	56465	54015	54305	54910	55095	54715	54595	54230	53575	53585	52720	100	40
58855	60295	58820	57650	55995	55040	56155	56860	55525	55995	54910	56265	56740	55310	56115	56640	56195	56135	55125	56365	54460	55475	105	40
55875	57000	60310	55250	56435	55645	55110	55945	55865	55565	53435	60165	59105	53880	57290	56000	54545	53625	54450	54530	54670	54555	85	50
55290	55870	57925	91045	59425	55380	57730	56620	56800	55565	54740	56380	56075	55550	56810	57145	55770	54420	54615	55965	57010	54725	60	35
