# Supplementary material for: AI designed, mutation resistant broad neutralizing antibodies against multiple SARS-CoV-2 strains
Source: Sci Rep. 2025 May 3;15:15533. doi: 10.1038/s41598-025-98979-w (PMC12049519; doi:10.1038/s41598-025-98979-w)
Supplement: Supplementary file 1 — Supplementary Information. [file 41598_2025_98979_MOESM1_ESM.zip › SupportingInformation20250408/SARS2 Delta_Antibody/Cytotoxicity Raw Data/TC00820839.csv]

46810	46750	47840	45345	46820	45515	44760	47365	44300	45545	46740	49325	46470	47880	46070	47440	45470	44785	44520	45440	44075	44155	40	20
45300	46615	49490	47905	48350	50275	50025	50020	51805	45485	46955	47565	46400	46000	47060	47395	48825	44345	45945	43370	45100	43870	70	35
44380	47030	46505	48305	44275	46865	48365	49045	48740	46055	47000	48550	48420	43965	45635	44045	47190	46830	44495	48630	45160	45660	55	40
44445	47470	47400	45930	45275	46495	48020	48175	49340	45720	48815	44795	46430	45000	46030	44805	44495	43610	45020	46195	45840	43365	100	30
46100	44150	44770	43920	43600	44315	45295	44425	44200	47070	43350	43545	45285	43490	43780	44730	43555	43645	46025	45130	41590	42405	55	30
44480	46235	44875	44595	43880	44635	44820	44530	45505	45415	44610	45235	45795	46390	43640	43910	46050	44745	44655	49190	45420	46385	70	20
44320	44780	46955	44160	45435	41775	43945	45490	44245	45040	41985	45310	44200	44075	43780	44095	44255	44150	42595	43280	42500	42895	65	50
44955	44505	43775	46990	46135	44140	43410	43750	45080	44965	44205	45655	43755	46415	44180	42115	44235	44820	44285	44980	44670	41165	90	25
45285	45750	44115	46120	44430	46755	43880	44615	45725	43650	46425	44620	43630	44570	45205	44255	43900	44360	45675	44245	43760	43665	75	85
48815	45595	47945	48915	44930	44880	53275	47775	45290	45750	47385	46310	45575	45490	42200	42550	43785	43030	41475	44225	44575	44820	85	10
45455	45540	45405	42360	42665	46655	44390	43330	43550	44135	45015	43740	44395	42430	42970	42880	44975	43335	43285	42135	42815	41990	85	25
45940	48650	46765	45565	43825	44225	45280	45585	43685	42585	44625	44665	43165	42420	44440	44970	42800	43050	42955	42260	42265	42575	85	45
47275	44975	45475	47090	43405	45830	45065	43725	46090	43695	43295	44550	45805	43390	43025	43705	42585	44040	44715	42160	42215	41120	85	30
46385	46510	48080	44755	46355	44060	45140	44645	44305	44025	42015	42985	43230	43205	45260	43990	42525	43745	42930	44120	42125	42080	65	30
46440	46440	42755	43005	46025	44160	44445	45005	44415	43550	44865	47735	46680	42435	44205	44290	43260	44420	42305	41375	42870	42405	60	45
44200	45315	44250	45305	45155	45280	43950	43090	44535	43930	43235	44700	42045	43435	44520	43355	44385	44515	41955	41810	42160	43345	50	25
