# Supplementary material for: AI designed, mutation resistant broad neutralizing antibodies against multiple SARS-CoV-2 strains
Source: Sci Rep. 2025 May 3;15:15533. doi: 10.1038/s41598-025-98979-w (PMC12049519; doi:10.1038/s41598-025-98979-w)
Supplement: Supplementary file 1 — Supplementary Information. [file 41598_2025_98979_MOESM1_ESM.zip › SupportingInformation20250408/SARS2 Delta_Antibody/Antiviral CPE Raw Data/TC00820831.csv]

63350	63250	2100	2525	1900	2250	2025	2325	2350	2075	1575	2150	1850	1450	1925	2400	2200	1850	2075	2075	2000	2850	2900	2200
68250	67675	1850	1800	1825	1950	2200	2325	1800	1725	1950	2275	2475	1700	1875	2050	1650	2275	1975	2500	2100	1475	2350	1925
63375	63300	2950	2675	2100	2600	2025	3050	22350	1900	2575	2900	2125	2750	1875	2150	2600	1950	2275	2300	2625	2125	2050	2075
71825	65675	3550	2750	3450	3375	2325	2575	2325	2050	2625	2800	2150	3025	2100	1950	2550	2525	2150	2000	2175	2475	1775	2225
63175	66500	2750	2550	1725	2325	2075	2475	2975	2225	3075	2550	2825	3825	3025	2150	2525	1925	2300	2275	2525	2525	1925	1975
62200	63625	2625	2875	1625	2475	3400	2450	2800	2275	2850	2225	2700	2375	2200	2050	2850	2325	2250	2300	1850	2750	2350	1700
43325	48300	1825	2350	2250	2575	2950	3350	2575	2800	2025	1600	2150	2275	2525	2125	1875	3475	2525	1750	2275	2275	2175	2275
44600	42525	2050	3925	2325	2650	3075	3200	2825	2325	2900	3700	3500	2025	3025	2300	3025	3300	2625	2975	3450	2425	4000	2225
61200	57575	2000	2625	3200	3275	3875	2725	1775	2350	2700	2675	2600	3400	2150	2150	1875	2800	3075	1975	2225	2225	1775	1575
59100	59300	2100	2450	2225	2375	2425	2575	2350	3875	3425	3050	2600	3200	2800	2850	2800	2550	2550	3375	3175	2475	2500	2150
56625	55975	2400	2400	2825	2350	2375	3525	3225	3375	2425	3275	3075	3150	2850	2175	2275	3700	2425	2300	3100	2675	2275	1850
55950	60825	2250	2875	3125	2300	2600	2725	3025	2350	2050	5400	3750	4100	3700	2600	3225	3125	4575	2325	2975	3000	3100	2175
66775	64525	2250	2725	2675	3200	3025	3100	4050	2625	2550	3850	2350	27800	3750	2700	2975	3350	3100	2350	2750	2450	2475	1875
61775	63950	2525	3625	2425	3075	3075	2600	3200	2675	2775	3650	3525	2975	2375	2500	3400	2650	3050	2700	2875	2575	2200	1450
61600	66050	63025	66675	69400	65425	70150	66300	43250	39675	7600	7075	4025	3700	2575	2400	2950	2150	1800	2675	3150	1900	2750	2050
62975	62050	2050	3675	2400	2200	2525	2450	2275	2800	1725	2725	3075	2400	2550	2125	2550	2450	2400	2100	2825	2400	1875	2200
