# Supplementary material for: AI designed, mutation resistant broad neutralizing antibodies against multiple SARS-CoV-2 strains
Source: Sci Rep. 2025 May 3;15:15533. doi: 10.1038/s41598-025-98979-w (PMC12049519; doi:10.1038/s41598-025-98979-w)
Supplement: Supplementary file 1 — Supplementary Information. [file 41598_2025_98979_MOESM1_ESM.zip › SupportingInformation20250408/SARS2 Delta_Antibody/Antiviral CPE Raw Data/TC00820832.csv]

73175	75750	2300	1950	2375	1525	2675	1950	2100	3200	2425	2200	2050	2150	2150	2675	2175	2350	2675	2050	3550	2150	2775	2800
73775	76200	3225	1875	2375	1925	1975	2550	2175	2500	2850	2900	2875	2400	3075	2075	2150	2350	2075	2950	2050	3050	1900	2025
73325	72325	2550	2075	1875	1625	2425	2475	2300	2075	3650	3500	2875	2675	2025	2800	2325	2200	2075	2250	2425	2575	2600	3175
73950	80575	3225	3150	2650	2075	2125	2425	2850	2600	2700	1925	2875	2625	2575	2500	2500	3025	1875	3050	1875	2200	2875	3025
73250	74450	2575	2250	2325	1875	2175	2875	2350	2575	2000	2450	2200	3175	2400	2900	2350	2675	1950	2825	2950	2100	2050	3550
64600	66575	2650	2500	3300	2200	2325	2300	2825	1850	2575	2050	2450	3425	2675	2175	2400	2575	2950	2725	2800	2975	2675	2275
76200	78425	3225	3450	2550	2850	2000	2450	2250	2775	2775	2025	2025	2575	2675	3175	3800	2925	3100	2025	2200	2875	2225	2450
74200	76950	2950	2650	2550	2700	2375	2475	3275	2600	3425	2850	3525	3075	2500	2725	2350	3075	2475	2100	2525	2500	2750	2200
77475	77750	3150	2550	2350	2750	2900	2175	2150	2850	2550	3400	2625	2700	2325	2275	2775	2350	3350	2950	2300	2975	3275	2350
72325	75100	2275	2100	2525	2825	2925	2350	1925	2925	2825	2350	3525	3100	2375	3275	2600	3800	2750	3350	2025	3325	2800	3225
77700	80175	2525	2900	2275	2775	2650	2800	2275	3275	2400	4525	2500	2300	3050	2400	4000	2650	2300	2275	2225	2525	2800	2250
76725	76650	2675	2325	3125	3125	2700	2375	2475	2500	2825	2350	2550	2800	3225	2600	2775	2550	3550	2525	3100	3450	3225	2300
72650	73050	2475	2675	2800	3425	2425	3750	2775	2675	2675	3500	2975	3400	2800	2750	4250	2950	3150	2675	3475	2575	2625	2275
69450	71375	1975	2675	2325	2975	2800	3125	3775	3525	3500	3750	2975	3700	3075	4075	2600	2425	2550	2625	2150	2475	2675	2150
71850	71600	75800	74450	78600	77900	74375	83275	80325	38100	12700	4575	4800	2950	2750	3325	3025	2750	2175	3825	2525	3250	2275	3375
68675	65675	3925	2475	2275	2000	4600	2650	2850	2625	3100	3025	3450	3175	3575	3175	3175	2525	2850	2900	2925	3075	3150	3250
