# Supplementary material for: AI designed, mutation resistant broad neutralizing antibodies against multiple SARS-CoV-2 strains
Source: Sci Rep. 2025 May 3;15:15533. doi: 10.1038/s41598-025-98979-w (PMC12049519; doi:10.1038/s41598-025-98979-w)
Supplement: Supplementary file 1 — Supplementary Information. [file 41598_2025_98979_MOESM1_ESM.zip › SupportingInformation20250408/SARS2 Delta_Antibody/Antiviral CPE Raw Data/TC00820837.csv]

71025	65675	1400	2000	1875	2325	2100	1600	2300	1900	1475	1925	1900	1675	2700	2000	1700	3375	1600	1950	2100	2125	3400	2125
74375	75850	2425	2725	2675	2000	1650	1725	1775	2550	1950	2675	2350	2600	2550	1800	2125	2825	2425	1725	2725	2775	2225	1875
71025	71375	2100	2875	2000	2375	1625	2200	2050	2925	2475	2300	2300	2250	2650	2575	2125	2450	1950	1825	2400	3325	1750	2325
73675	72425	2975	2200	3050	2350	2400	2825	2175	1925	2900	2525	1675	3400	2325	2975	2700	2675	1825	2425	2750	2475	3000	2250
72800	72875	1700	3000	1600	3225	2150	2000	1600	2375	2050	2750	1625	2350	2300	3025	2475	2525	2475	2675	2775	1575	2625	2550
72725	62325	2125	3800	3400	2225	2725	2200	2200	3300	3225	2450	2750	2625	2325	2325	2775	4075	2025	2150	2525	4325	2550	2800
70300	72325	2750	2500	2525	2100	2900	1750	2175	2700	1675	2725	2800	2425	3350	3225	2625	2650	2325	2700	2300	3175	2550	3175
75325	73475	3050	2075	3250	2400	2900	2875	2975	2325	2750	3050	2775	3525	2950	3725	2875	4250	3925	3550	3750	3150	3550	2800
74500	70525	1850	2150	2150	1750	3500	2675	2550	2300	2100	2775	1900	2375	4025	2375	2350	2700	1950	3425	2825	2600	3050	1750
70350	71350	1875	2475	2100	2425	2350	2775	2325	2300	3325	3075	1875	2300	3500	2700	3075	3050	2900	2350	3675	2400	2425	2325
73125	71775	72800	74950	86550	43025	16275	3900	4050	3075	2650	3625	2925	2825	1875	2750	2500	2125	3150	2200	2300	2450	2950	1825
75750	76950	2350	3625	2525	1975	2875	3025	2475	2200	3675	2850	3900	2925	2800	2925	3500	2825	3950	4250	3275	3825	3100	2275
76750	73975	70300	69600	73325	69250	49075	28250	11675	5450	2725	5025	3450	3150	3150	2875	2425	3175	3250	2900	2875	3175	1875	2200
72550	70925	40575	18725	4775	3300	3100	2950	3400	3100	4425	3775	4350	2550	2350	2900	3150	2900	2825	3825	3525	4250	2450	2975
75150	75150	81300	64825	33300	12525	10325	7100	4775	3150	3025	3725	2575	2825	2700	3025	2000	4375	2850	2975	2425	2200	2950	2575
68950	74800	73675	72050	70700	70500	79475	75100	28425	5825	4425	4200	3375	3950	2850	3575	2300	3350	3150	2875	3000	3375	2200	3000
