# Supplementary material for: AI designed, mutation resistant broad neutralizing antibodies against multiple SARS-CoV-2 strains
Source: Sci Rep. 2025 May 3;15:15533. doi: 10.1038/s41598-025-98979-w (PMC12049519; doi:10.1038/s41598-025-98979-w)
Supplement: Supplementary file 1 — Supplementary Information. [file 41598_2025_98979_MOESM1_ESM.zip › SupportingInformation20250408/SARS2 Delta_Antibody/Antiviral CPE Raw Data/TC00820835.csv]

73025	78250	2300	2200	2300	2800	2125	3650	2750	2525	2125	2625	2450	1875	3050	2400	2025	2650	2300	2450	2475	2525	2200	1875
79575	80775	2600	1875	2600	2100	2150	1750	2750	2125	2800	2250	3000	2175	2350	2350	2300	2825	2825	3000	3200	2200	2675	1800
75825	73025	3225	2475	2350	2575	1875	3150	2075	2525	2175	3100	2500	2425	2650	2325	2450	3250	2950	1700	2225	2550	2575	2900
77525	75200	4350	3800	2525	2800	3450	2675	2575	3650	2775	3225	3175	2375	3325	3825	2250	4850	2575	3175	3075	2150	3000	2125
75750	74025	2675	2275	2175	2125	2300	2975	2525	2775	3400	2600	2975	3475	2700	3100	2100	3250	2175	3100	2600	2850	2475	3275
69750	69700	2500	2625	3400	2175	3325	2225	3675	3000	2100	2900	2600	4150	3100	3275	4000	3100	2400	3200	2625	1900	2800	2675
75000	77050	2725	2675	2775	2825	2750	2325	2900	2650	3225	2850	3025	3075	4075	2125	2725	2775	3425	2350	2575	2200	3650	3225
73300	80550	2100	2525	3875	3150	3100	3200	2200	2625	4025	2975	2925	2975	3000	2875	2600	3475	2150	4175	2800	2875	3400	2125
75800	75050	80475	84275	101275	75875	20425	4750	4925	3400	3050	3525	3125	2675	3000	2775	2525	2875	3725	3125	3100	3500	2575	2325
74225	73625	2725	2800	2775	2525	2600	3350	2025	2550	2600	2500	3950	3250	3750	3125	2875	3550	3025	2600	3300	3400	2775	2525
76425	74250	97825	103300	28825	14250	10400	4450	4350	4500	3475	3925	3375	3650	3225	3825	2900	3125	3175	3525	3625	2475	2900	2200
73300	76550	8425	3825	3550	2875	3075	3575	3150	3150	2475	2075	3750	15750	4825	3275	2950	2600	2275	3250	2475	3575	3475	2075
75575	75625	78675	75475	70500	79850	97050	27900	9100	3650	3325	4550	3850	4725	3825	3225	2350	5400	4125	3825	2675	2700	2800	2125
75250	76400	3075	5900	2825	2900	2550	2450	3075	2725	3525	3775	2475	3300	3600	3500	4125	2200	5100	4100	3425	3450	2000	2425
74225	82225	3050	2750	3100	3400	2500	2850	2700	3475	3225	3950	2175	3000	3375	3300	3275	3250	2700	3650	4000	2725	2950	3250
66625	73775	2475	3075	2050	2425	2625	2850	2575	3175	2500	3150	2575	3250	2550	3025	2625	2725	2875	2675	2625	3450	3675	2550
