# Supplementary material for: AI designed, mutation resistant broad neutralizing antibodies against multiple SARS-CoV-2 strains
Source: Sci Rep. 2025 May 3;15:15533. doi: 10.1038/s41598-025-98979-w (PMC12049519; doi:10.1038/s41598-025-98979-w)
Supplement: Supplementary file 1 — Supplementary Information. [file 41598_2025_98979_MOESM1_ESM.zip › SupportingInformation20250408/SARS2 Delta_Antibody/Antiviral CPE Raw Data/TC00820834.csv]

80125	72475	2375	2225	1875	2225	1825	2425	2850	2000	2900	2775	2450	1625	3225	2650	2275	1825	2275	2200	2525	2825	2175	1775
82850	83250	3250	2950	4150	2200	2525	1500	2025	2600	1850	2025	1725	1750	1950	3000	2525	2300	2625	1900	2700	2575	2200	2975
74150	70925	2425	2475	2075	2900	1975	2800	2600	2000	1675	2500	3225	3950	2725	3200	1825	2050	2475	2675	2625	3100	2150	3200
76475	78825	5000	2925	3875	1425	1500	1525	1300	2000	3750	2250	2825	2300	2600	2200	1975	3150	2800	3125	2650	2450	2550	2375
72400	75850	2875	2525	2825	1950	2475	2925	2375	2675	1925	2400	2500	3175	1750	2700	1750	2800	3250	1675	2600	2125	2475	2000
66450	70150	2600	2225	2500	2375	3500	2975	2975	3625	2650	2650	3025	2275	2400	2050	2200	2825	2100	2675	2425	2600	3025	1900
76000	75125	2575	2050	2275	2800	2325	2225	2325	1925	2550	1675	2675	2950	2650	3300	3125	2350	3025	1875	2800	2600	2975	2350
76400	78000	4725	3275	2875	3125	2825	1900	2825	1875	2850	4400	3400	3650	3275	1400	2325	2550	2475	3500	2850	3875	2800	1975
72600	73350	72800	78825	119225	43500	9725	4525	3175	3425	3025	2475	2050	3325	2450	2400	3325	2425	2475	2500	3325	3100	2350	2300
77250	81125	7675	1625	1800	2925	2375	3125	1675	2500	1950	2925	3450	3200	3200	2275	2950	2525	3675	4175	3475	3800	2425	3475
73275	73475	75275	95875	25725	9125	7375	3950	2325	3775	3275	3050	2075	2675	2000	2275	3050	2150	2800	3375	1800	2450	3050	2075
75425	78950	4900	2650	1375	2325	2975	2225	1575	2375	3750	2250	4250	3350	3600	2425	4175	2875	3075	2375	2675	2950	2475	2350
79700	71975	76525	75200	71325	74425	98325	24675	7825	4750	4525	3850	2725	3475	2850	2050	3525	2850	2725	1775	2250	2475	2425	2825
75450	74075	2475	2250	2225	2450	3100	2775	2425	3300	2975	3250	2100	2150	3425	2400	2700	2975	3725	3075	4375	2075	3575	3825
75025	74275	3400	2650	2500	2950	2225	2875	2875	2775	3025	2750	1975	2800	2325	2675	3100	2350	3100	2125	2200	3075	2350	2275
67375	74675	3300	3300	3750	1900	2200	1875	1600	2075	2075	2425	2525	2550	2250	2150	3225	2800	2475	2875	2250	2800	3000	2625
