# Supplementary material for: AI designed, mutation resistant broad neutralizing antibodies against multiple SARS-CoV-2 strains
Source: Sci Rep. 2025 May 3;15:15533. doi: 10.1038/s41598-025-98979-w (PMC12049519; doi:10.1038/s41598-025-98979-w)
Supplement: Supplementary file 1 — Supplementary Information. [file 41598_2025_98979_MOESM1_ESM.zip › SupportingInformation20250408/SARS2 Delta_Antibody/Antiviral CPE Raw Data/TC00820841.csv]

69900	69775	72875	77075	72650	75150	68375	13475	4450	4200	2550	1975	1625	2850	1825	2700	2450	3350	2125	2925	2300	3150	1825	2400
75750	83525	77650	76375	77125	73425	49325	14775	7900	2450	2075	2650	2575	2050	2300	2275	2475	3150	2275	1450	2025	2925	2725	1400
74025	72425	2700	1900	2450	2650	2075	2675	2175	1975	1900	1725	4200	3925	1825	2800	2850	2600	2025	2175	1600	2775	2225	2175
71800	69750	73625	66550	66550	65325	70125	71575	110700	115825	15000	8925	3800	3300	2575	3475	3550	2775	2200	2850	3725	2175	1900	2375
75650	74500	72025	68775	67950	68225	70325	93775	66850	39600	5250	5450	4675	3425	1750	3275	3425	2225	2400	2300	2100	1725	2150	1950
70975	69525	2425	2725	2875	3075	3025	2275	2775	2850	2100	2300	2550	2875	2250	2350	2225	2400	1875	2000	3550	1675	2600	2100
73175	74850	2725	2425	3175	2400	2575	3850	2125	3450	1850	2600	2650	2650	2100	3025	1900	2025	2725	2525	2600	2450	2100	1550
72100	78000	3150	1700	2725	3275	2350	2900	2625	2250	3000	2550	3350	2275	2500	2075	2800	3375	2600	1925	3550	2550	2775	2975
71375	72125	3000	2300	2350	3375	2300	2775	2350	2700	2200	2725	2525	2200	2625	2600	2450	2300	2300	1950	2150	2300	2175	2900
72025	75325	2075	2775	3525	2725	4100	2075	3425	2525	2550	2500	3150	2125	1850	2625	2950	3050	2475	1825	2450	2700	2900	3375
72075	70800	3300	3325	2550	1975	1875	2925	2400	2425	3850	2875	3600	2925	2900	2375	2625	1925	2400	2675	2375	2075	1950	2500
71475	76000	2425	2325	3025	2000	2625	2325	2225	2175	2375	2575	3200	3450	3425	2550	2775	2400	2450	3650	3050	2700	1725	2125
73800	76950	2250	2350	2350	2550	2450	3450	2350	2525	2050	2250	2450	3175	3525	3200	3325	2600	1975	2700	1875	2325	2275	2450
72600	76200	3125	2475	2200	3200	2475	3575	3650	2625	3150	3225	2525	2625	3000	3300	3500	2550	3000	3450	2300	3075	2525	2825
72400	73175	2200	2925	12150	3325	3425	2900	10875	3350	2875	3475	2400	2450	2375	2875	2650	2550	2425	2475	2525	2725	2700	1950
70600	72650	2450	2575	2850	2375	2050	2450	2175	2300	2850	2775	2525	2175	2800	1600	2500	2525	2150	2475	1925	2525	1925	2600
