# Supplementary material for: AI designed, mutation resistant broad neutralizing antibodies against multiple SARS-CoV-2 strains
Source: Sci Rep. 2025 May 3;15:15533. doi: 10.1038/s41598-025-98979-w (PMC12049519; doi:10.1038/s41598-025-98979-w)
Supplement: Supplementary file 1 — Supplementary Information. [file 41598_2025_98979_MOESM1_ESM.zip › SupportingInformation20250408/SARS2 Delta_Antibody/Antiviral CPE Raw Data/TC00820840.csv]

72125	68900	74650	77650	84400	122225	29375	8300	2975	3150	1650	2600	2425	2150	1750	3050	2525	2425	2175	2050	1975	2400	2400	1650
73775	74025	75375	79150	75425	70550	36875	13475	5200	2500	3100	2425	1825	1775	3075	2825	2250	2200	2625	1975	2450	2725	2650	2250
69225	71850	2200	2050	2200	2800	1925	2225	2600	2500	2125	1875	2125	1875	3150	3150	2000	1725	1700	2625	2200	1950	1750	2350
71550	73850	70950	74225	72525	74650	66500	69750	71700	36000	15700	5550	3950	4900	2675	3675	2475	4075	2325	1750	1725	1925	2650	2025
71650	75575	72725	70150	70550	75225	70900	83625	45375	11375	8450	5700	2875	2525	2525	1850	2350	2525	2175	2250	2375	2075	1825	3025
64775	69450	2450	2275	2275	1975	2025	1975	3550	3250	3325	2700	2900	2700	3525	2425	2450	2750	2475	2275	2850	1925	2300	1875
72925	74150	2225	1875	2125	2750	2200	2200	3100	3250	3000	2475	2600	1775	2800	1775	1975	2450	2275	2125	1475	2400	1775	2725
72175	74525	2150	2100	2650	3150	2225	2575	2275	2050	22500	3950	2325	3725	3825	2600	2200	2600	2775	2675	2225	1950	2975	2500
71100	75075	3200	2325	2375	1950	2275	1750	1800	2125	2675	2175	1850	2450	2550	3125	2150	2700	2950	2300	2950	2075	2275	2300
78375	71250	1850	2150	2625	4025	2625	2575	1775	2525	2475	2800	2425	2450	2225	2675	3600	3375	2600	2000	3000	2975	2850	2025
81000	72100	2575	2825	2650	3075	2125	4225	2300	3050	2425	2750	3375	3300	2150	2125	2575	2800	4150	2275	2500	2475	2325	2650
73875	72725	2425	2775	2975	2375	2350	2300	2425	2775	2625	2025	2850	3375	2100	2475	3875	2000	2825	2350	2375	2525	1625	2250
77950	79300	2900	2200	2000	1775	2475	2400	1825	1725	2675	2400	2550	2525	2700	2325	2375	2675	4250	2650	1725	2575	1975	2600
74250	71050	2650	2375	2950	2475	2750	2775	2425	2300	2400	2450	6275	2575	3350	3025	2450	3100	2650	2600	2350	2175	1875	2400
73350	72400	2875	2300	2075	2600	1875	2375	2900	2400	2750	2475	2100	2175	2800	2400	3100	2150	2375	2125	1850	2100	2275	2125
73375	70775	2650	2600	2250	2025	2000	1950	2325	2200	2925	2450	3775	2700	2725	2550	2975	2375	2275	2875	3675	1775	1550	2100
