# Supplementary material for: AI designed, mutation resistant broad neutralizing antibodies against multiple SARS-CoV-2 strains
Source: Sci Rep. 2025 May 3;15:15533. doi: 10.1038/s41598-025-98979-w (PMC12049519; doi:10.1038/s41598-025-98979-w)
Supplement: Supplementary file 1 — Supplementary Information. [file 41598_2025_98979_MOESM1_ESM.zip › SupportingInformation20250408/SARS2 Delta_Antibody/Antiviral CPE Raw Data/TC00820838.csv]

71025	79400	2850	2000	2375	3125	2875	2525	3950	2400	3000	2225	3675	2425	2700	3000	2525	2525	3425	3200	2425	2200	3050	3325
79950	79400	2900	2850	2550	2500	2875	2600	1600	3050	2925	4150	2500	2475	2400	2450	2100	3550	3000	3425	2650	2375	2950	2225
71025	75600	2800	3525	3675	9475	2550	3200	3000	2450	3400	2450	2950	3150	2550	10275	2825	2250	2425	4550	2650	3625	3750	2975
75225	77250	2975	2375	3000	3250	3500	2625	4025	4000	4175	2800	2225	4625	2825	3950	3500	3825	2850	3375	3550	4725	2475	2400
77100	77225	3775	2600	2975	2200	2550	2875	2975	1725	2575	2775	1950	3475	2925	2200	2750	2725	2600	4150	2025	3350	2750	3375
74025	68525	2925	2350	1825	3000	2400	3450	3250	3050	3500	2725	3075	2400	2625	2900	2900	2225	3275	3800	3925	3725	2775	3275
76950	82450	2925	3225	2175	2300	2825	2925	2650	2100	2250	4675	2675	3125	4000	2575	2525	3725	4150	3050	3050	4625	3475	3000
76450	80400	3375	2900	2175	3000	3825	2925	2375	2875	3450	2750	3250	4475	4250	2625	3975	3425	3150	2825	3400	3375	2650	2925
76975	75325	2275	2375	2275	2975	3150	2500	3200	2900	2625	2875	3675	2925	2900	2325	2425	3325	3750	4125	3475	2650	2450	2875
75750	75600	2675	2300	3100	2200	2875	2700	2600	2950	3575	2275	3500	2975	2525	2800	2500	2625	3025	3550	4425	2700	2250	2850
76075	76400	83775	77275	92800	87275	18825	7375	2925	3725	4700	3775	3325	2500	3175	2725	3575	3650	3325	2550	2575	4050	3025	3275
74425	78700	2600	2300	2575	2775	2975	3250	2850	3000	2800	4000	3550	3475	4175	3925	2975	3600	3050	2575	2975	3600	2450	2950
75525	78575	75375	74650	73075	73475	77400	37450	11925	3400	4225	4250	3075	3350	4925	3250	4425	4400	3650	3125	2975	3900	3225	3700
72850	75725	84475	18850	10700	3750	3125	3300	2950	2900	3750	3300	3175	4125	2675	3450	4350	3125	2925	3600	3725	5975	2575	2950
74825	77325	84375	88625	43825	31450	7450	4500	5175	3325	4300	3475	6150	5350	3125	3100	2950	2800	3875	2700	3125	4350	2750	2250
70450	70875	73150	72775	72700	73050	79925	68875	18675	8900	6675	4450	4950	4200	2700	3225	3875	3275	3825	3525	2725	4900	3100	2900
